# Supplementary material for: Phenotyping and Quantitative Trait Locus Analysis for the Limited Transpiration Trait in an Upper-Mid South Soybean Recombinant Inbred Line Population (“Jackson” × “KS4895”): High Throughput Aquaporin Inhibitor Screening
Source: Front Plant Sci. 2022 Jan 20;12:779834. doi: 10.3389/fpls.2021.779834 (PMC8811256; doi:10.3389/fpls.2021.779834)
Supplement: Supplementary Table 1 — Candidate genes from GO term analysis from within QTL regions identified in this study. [file Table_1.xlsx]

## Sheet: Supplemental Table XX candidate
Table S1. Candidate genes from GO term analysis from within QTL regions identified in this study
Annotations were downloaded from Soybase.org on 11-16-2021, using the Gmax.W82.a2.1 assembly
(1) GlymaID from Gmax version 2.0. Only primary predicted proteins were included in analyses. For more information on Gmax2.0 cDNAs see http://phytozome.jgi.doe.gov/pz/portal.html#!info?alias=Org_Gmax.
(2) Gene Ontology Biological Process IDs. GO Biological Process IDs were assigned to each Gmax2.0 ID using the GO terms associated with the Top TAIR10 BLASTP Hit (4). The annotation information was obtained from TAIR v 10 (03/27/14). Descriptions for the GO terms are also provided.
(3) Gene Ontology Molecular Function IDs. GO Molecular Function IDs were assigned to each Gmax2.0 ID using the GO terms associated with the Top TAIR10 BLASTP Hit (4). The annotation information was obtained from TAIR v. 10 (03/27/14). Descriptions for the GO terms are also provided.
(4) Gene Ontology Cellular Component IDs. GO Cellular Component IDs were assigned to each Gmax2.0 ID using the GO terms associated with the Top TAIR10 BLASTP Hit (4). The annotation information was obtained from TAIR v 10 (03/27/14). Descriptions for the GO terms are also provided.
(5) KOG IDs and descriptions were assigned by Phytozome. For more information see http://phytozome.jgi.doe.gov/pz/portal.html#!info?alias=Org_Gmax.
(6) Top Descriptive Uniref100 BLASTP Hit. The BLAST report generated above (2) was parsed to eliminate uninformative hits. Hits including the words uncharacterized, putative, related, predicted, orf, expressed or containing Arabidopsis or Rice gene identifiers (AtXgXXXXX, OsXXgXXXXX) were ignored. E-value for the top high scoring pair(HSP) is indicated. Top Uniref100 percent coverage determined b…
Trait	QTL (Chr@position)	Gene (1)	Chr	Gene Start	Gene End	GO term Biological Process IDs (2)	GO term Biological Process Descriptions	GO term Molecular Function IDs (3)	GO term Molecular Function Descriptions (3)	GO term Cellular Component IDs (4)	GO term Cellular Component Descriptions (4)	KOG IDs (5)	KOG_Desctiptions	Top Descriptive Uniref100 BLASTP Hit (6)	E-value (E<10-6)	Gene (1)	Functionally characterized Protein or Gene?	Reference
TR H2O; TRAgNO3; TR H2O - TRAgNO3	10@6.6	Glyma.10G016100	10	1448652	1453370	GO:0005975 GO:0006816 GO:0007030 GO:0009637 GO:0009651 GO:0010155 GO:0046777 GO:0048767	Golgi organization; calcium ion transport; carbohydrate metabolic process; protein autophosphorylation; regulation of proton transport; response to blue light; response to salt stress; root hair elongation	GO:0004650	polygalacturonase activity	GO:0005576 GO:0005773 GO:0009505	extracellular region; plant-type cell wall; vacuole	NA	NA	UniRef100_U5G3P3 Glycoside hydrolase family 28 family protein n=1 Tax=Populus trichocarpa RepID=U5G3P3_POPTR	0	Glyma.10G016100	No
		Glyma.10G016500	10	1475606	1477360	GO:0006355 GO:0008219 GO:0009723 GO:0009735 GO:0009753 GO:0009873 GO:0010286 GO:0045893 GO:0051707	cell death; ethylene mediated signaling pathway; heat acclimation; positive regulation of transcription, DNA-dependent; regulation of transcription, DNA-dependent; response to cytokinin stimulus; response to ethylene stimulus; response to jasmonic acid stimulus; response to other organism	GO:0003677 GO:0003700 GO:0005515	DNA binding; protein binding; sequence-specific DNA binding transcription factor activity	GO:0005634 GO:0005737 GO:0005886	cytoplasm; nucleus; plasma membrane	NA	NA	UniRef100_D9ICY5 ERF protein n=1 Tax=Glycine max RepID=D9ICY5_SOYBN	0	Glyma.10G016500	No
		Glyma.10G016600	10	1481938	1483248	GO:0008150 GO:0048765	biological process; root hair cell differentiation	GO:0003674	molecular function	GO:0009507	chloroplast	NA	NA	UniRef100_E0A235 drought resistance protein n=1 Tax=Glycine max RepID=E0A235_SOYBN	2e-144	Glyma.10G016600	https://www.ncbi.nlm.nih.gov/nucleotide/HM235775.1	https://link.springer.com/article/10.1007%2Fs10535-012-0258-0?LI=true
		Glyma.10G016700	10	1485141	1486020	GO:0008150 GO:0048765	biological process; root hair cell differentiation	GO:0003674	molecular function	GO:0009507	chloroplast	NA	NA	UniRef100_G7IEK8 Pistil-specific extensin-like protein n=1 Tax=Medicago truncatula RepID=G7IEK8_MEDTR	1e-65	Glyma.10G016700	No
		Glyma.10G018800	10	1627550	1631309	GO:0006817 GO:0009626 GO:0009627 GO:0009697 GO:0009751 GO:0010167 GO:0010337 GO:0016036 GO:0042742 GO:0080021	cellular response to phosphate starvation; defense response to bacterium; phosphate ion transport; plant-type hypersensitive response; regulation of salicylic acid metabolic process; response to benzoic acid stimulus; response to nitrate; response to salicylic acid stimulus; salicylic acid biosynthetic process; systemic acquired resistance	GO:0004842 GO:0008270	ubiquitin-protein ligase activity; zinc ion binding	GO:0005634	nucleus	NA	NA	UniRef100_G7IF76 E3 ubiquitin-protein ligase BAH1 n=1 Tax=Medicago truncatula RepID=G7IF76_MEDTR	0	Glyma.10G018800	No
		Glyma.10G019000	10	1633934	1642898	GO:0006810 GO:0006855 GO:0009414 GO:0009611 GO:0009624 GO:0009627 GO:0010118 GO:0034976 GO:0055085	drug transmembrane transport; response to endoplasmic reticulum stress; response to nematode; response to water deprivation; response to wounding; stomatal movement; systemic acquired resistance; transmembrane transport; transport	GO:0000166 GO:0005524 GO:0008517 GO:0016887 GO:0017111 GO:0042626	ATP binding; ATPase activity; ATPase activity, coupled to transmembrane movement of substances; folic acid transporter activity; nucleoside-triphosphatase activity; nucleotide binding	GO:0000325 GO:0005773 GO:0005774 GO:0005794 GO:0005886 GO:0009506 GO:0016021	Golgi apparatus; integral to membrane; plant-type vacuole; plasma membrane; plasmodesma; vacuolar membrane; vacuole	KOG0054	Multidrug_resistance-associated_protein/mitoxantrone_resistance_protein,_ABC_superfamily	UniRef100_G7IF78 ABC transporter C family protein n=1 Tax=Medicago truncatula RepID=G7IF78_MEDTR	0	Glyma.10G019000	No
		Glyma.10G019500	10	1698427	1698922	GO:0002679 GO:0009414 GO:0009611 GO:0009612 GO:0009693 GO:0009737 GO:0009873 GO:0010200 GO:0035556 GO:0051865	ethylene biosynthetic process; ethylene mediated signaling pathway; intracellular signal transduction; protein autoubiquitination; respiratory burst involved in defense response; response to abscisic acid stimulus; response to chitin; response to mechanical stimulus; response to water deprivation; response to wounding	GO:0004842 GO:0008270	ubiquitin-protein ligase activity; zinc ion binding	GO:0005634 GO:0005737	cytoplasm; nucleus	NA	NA	UniRef100_Q2HS43 RING finger protein n=1 Tax=Medicago truncatula RepID=Q2HS43_MEDTR	8e-39	Glyma.10G019500	No
		Glyma.10G021500	10	1868221	1871561	GO:0002237 GO:0006511 GO:0007165 GO:0009733 GO:0009734 GO:0010103 GO:0010152 GO:0010311 GO:0016036 GO:0042752 GO:0048443	auxin mediated signaling pathway; cellular response to phosphate starvation; lateral root formation; pollen maturation; regulation of circadian rhythm; response to auxin stimulus; response to molecule of bacterial origin; signal transduction; stamen development; stomatal complex morphogenesis; ubiquitin-dependent protein catabolic process	GO:0000822 GO:0004842 GO:0005515 GO:0010011	auxin binding; inositol hexakisphosphate binding; protein binding; ubiquitin-protein ligase activity	GO:0000151 GO:0005634 GO:0019005	SCF ubiquitin ligase complex; nucleus; ubiquitin ligase complex	KOG1947	Leucine_rich_repeat_proteins,_some_proteins_contain_F-box	UniRef100_E9NZT3 F-box/leucine rich repeat protein n=1 Tax=Phaseolus vulgaris RepID=E9NZT3_PHAVU	0	Glyma.10G021500	https://www.ncbi.nlm.nih.gov/protein/XP_003536281.1	https://nph.onlinelibrary.wiley.com/doi/10.1111/nph.14632
TR H2O; TR H2O - TRAgNO3	12@138.0	Glyma.12G199100	12	36031074	36033488	GO:0006355 GO:0009651 GO:0009739 GO:0009751 GO:0009753	regulation of transcription, DNA-dependent; response to gibberellin stimulus; response to jasmonic acid stimulus; response to salicylic acid stimulus; response to salt stress	GO:0003677 GO:0003700	DNA binding; sequence-specific DNA binding transcription factor activity	GO:0005634	nucleus	KOG0048	Transcription_factor,_Myb_superfamily	UniRef100_G7IRM3 MYB transcription factor n=1 Tax=Medicago truncatula RepID=G7IRM3_MEDTR	4e-74	Glyma.12G199100	No
		Glyma.12G199200	12	36048539	36050291	GO:0002679 GO:0006355 GO:0007165 GO:0009414 GO:0009611 GO:0009651 GO:0009695 GO:0009723 GO:0009733 GO:0009737 GO:0009738 GO:0009753 GO:0009867 GO:0009873 GO:0010200 GO:0035556 GO:0042538 GO:0046686 GO:0052542	abscisic acid mediated signaling pathway; defense response by callose deposition; ethylene mediated signaling pathway; hyperosmotic salinity response; intracellular signal transduction; jasmonic acid biosynthetic process; jasmonic acid mediated signaling pathway; regulation of transcription, DNA-dependent; respiratory burst involved in defense response; response to abscisic acid stimulus; respons…	GO:0003677 GO:0003700	DNA binding; sequence-specific DNA binding transcription factor activity	GO:0005634	nucleus	KOG0048	Transcription_factor,_Myb_superfamily	UniRef100_Q0PJC4 MYB transcription factor MYB117 (Fragment) n=1 Tax=Glycine max RepID=Q0PJC4_SOYBN	2e-68	Glyma.12G199200	No
		Glyma.12G199300	12	36059718	36062396	GO:0000278 GO:0010440 GO:0042023 GO:0045736 GO:0051726	DNA endoreduplication; mitotic cell cycle; negative regulation of cyclin-dependent protein serine/threonine kinase activity; regulation of cell cycle; stomatal lineage progression	GO:0004693 GO:0005515	cyclin-dependent protein serine/threonine kinase activity; protein binding	GO:0005634	nucleus	NA	NA	UniRef100_G7IRM6 Cyclin-D5-2 n=1 Tax=Medicago truncatula RepID=G7IRM6_MEDTR	5e-164	Glyma.12G199300	No
		Glyma.12G199400	12	36079045	36082356	GO:0000165 GO:0006098 GO:0006364 GO:0006612 GO:0009409 GO:0009595 GO:0009657 GO:0009697 GO:0009767 GO:0009814 GO:0009862 GO:0009867 GO:0010196 GO:0010200 GO:0010207 GO:0010310 GO:0010363 GO:0019684 GO:0031348 GO:0042742 GO:0043900 GO:0050832 GO:0055114 GO:0080167	MAPK cascade; defense response, incompatible interaction; defense response to bacterium; defense response to fungus; detection of biotic stimulus; jasmonic acid mediated signaling pathway; negative regulation of defense response; nonphotochemical quenching; oxidation-reduction process; pentose-phosphate shunt; photosynthesis, light reaction; photosynthetic electron transport chain; photosystem II…	GO:0005515 GO:0008121 GO:0009496 GO:0016491 GO:0016679 GO:0046028 GO:0051537	2 iron, 2 sulfur cluster binding; electron transporter, transferring electrons from cytochrome b6/f complex of photosystem II activity; oxidoreductase activity; oxidoreductase activity, acting on diphenols and related substances as donors; plastoquinol--plastocyanin reductase activity; protein binding; ubiquinol-cytochrome-c reductase activity	GO:0005886 GO:0009507 GO:0009512 GO:0009534 GO:0009535 GO:0009579 GO:0009941 GO:0016020	chloroplast; chloroplast envelope; chloroplast thylakoid; chloroplast thylakoid membrane; cytochrome b6f complex; membrane; plasma membrane; thylakoid	KOG1671	Ubiquinol_cytochrome_c_reductase,_subunit_RIP1	UniRef100_I1LUB3 Cytochrome b6-f complex iron-sulfur subunit n=1 Tax=Glycine max RepID=I1LUB3_SOYBN	4e-166	Glyma.12G199400	No
		Glyma.12G199600	12	36093698	36095196	GO:0006355 GO:0006970 GO:0007165 GO:0009414 GO:0009611 GO:0009651 GO:0009723 GO:0009733 GO:0009737 GO:0009738 GO:0009753 GO:0015824 GO:0042538	abscisic acid mediated signaling pathway; hyperosmotic salinity response; proline transport; regulation of transcription, DNA-dependent; response to abscisic acid stimulus; response to auxin stimulus; response to ethylene stimulus; response to jasmonic acid stimulus; response to osmotic stress; response to salt stress; response to water deprivation; response to wounding; signal transduction	GO:0003677 GO:0003700	DNA binding; sequence-specific DNA binding transcription factor activity	GO:0005634	nucleus	KOG0048	Transcription_factor,_Myb_superfamily	UniRef100_D9ZJ64 MYB domain class transcription factor n=1 Tax=Malus domestica RepID=D9ZJ64_MALDO	6e-103	Glyma.12G199600	No
		Glyma.12G202200	12	36267599	36271584	GO:0000096 GO:0006546 GO:0006636 GO:0006733 GO:0006766 GO:0008652 GO:0009072 GO:0009073 GO:0009106 GO:0009107 GO:0009108 GO:0009117 GO:0009695 GO:0009965 GO:0015995 GO:0019288 GO:0019344 GO:0019748 GO:0030154 GO:0044272 GO:0045893	aromatic amino acid family biosynthetic process; aromatic amino acid family metabolic process; cell differentiation; cellular amino acid biosynthetic process; chlorophyll biosynthetic process; coenzyme biosynthetic process; cysteine biosynthetic process; glycine catabolic process; isopentenyl diphosphate biosynthetic process, mevalonate-independent pathway; jasmonic acid biosynthetic process; lea…	GO:0003824 GO:0016992 GO:0051536 GO:0051539	4 iron, 4 sulfur cluster binding; catalytic activity; iron-sulfur cluster binding; lipoate synthase activity	GO:0005739 GO:0005759 GO:0009507	chloroplast; mitochondrial matrix; mitochondrion	KOG2672	Lipoate_synthase	UniRef100_V7BWP4 Lipoyl synthase, mitochondrial n=1 Tax=Phaseolus vulgaris RepID=V7BWP4_PHAVU	0	Glyma.12G202200	No
		Glyma.12G202700	12	36329374	36330905	GO:0010374 GO:0010375 GO:2000122	negative regulation of stomatal complex development; stomatal complex development; stomatal complex patterning	GO:0003674	molecular function	GO:0005576	extracellular region	NA	NA	UniRef100_Q8S8I4 Protein EPIDERMAL PATTERNING FACTOR 1 n=1 Tax=Arabidopsis thaliana RepID=EPF1_ARATH	2e-30	Glyma.12G202700	No
		Glyma.12G203100	12	36353913	36356238	GO:0006355 GO:0009651 GO:2000070	regulation of response to water deprivation; regulation of transcription, DNA-dependent; response to salt stress	GO:0003677 GO:0003700	DNA binding; sequence-specific DNA binding transcription factor activity	GO:0005634 GO:0005737	cytoplasm; nucleus	NA	NA	UniRef100_H2ALZ4 drought responsive element binding protein 5 n=1 Tax=Glycine max RepID=H2ALZ4_SOYBN	0	Glyma.12G203100	No
LT (°C)	12@91.0	Glyma.12G087000	12	7032552	7055653	GO:0006260 GO:0006306 GO:0008283 GO:0009793 GO:0010086 GO:0048579 GO:0051302 GO:0051567	DNA methylation; DNA replication; cell proliferation; embryo development ending in seed dormancy; embryonic root morphogenesis; histone H3-K9 methylation; negative regulation of long-day photoperiodism, flowering; regulation of cell division	GO:0000166 GO:0003676 GO:0003677 GO:0003887 GO:0008270	DNA-directed DNA polymerase activity; DNA binding; nucleic acid binding; nucleotide binding; zinc ion binding	GO:0005634 GO:0008622 GO:0048046	apoplast; epsilon DNA polymerase complex; nucleus	KOG1798	DNA_polymerase_epsilon,_catalytic_subunit_A	UniRef100_I1LRE2 DNA polymerase n=1 Tax=Glycine max RepID=I1LRE2_SOYBN	0	Glyma.12G087000	No
		Glyma.12G087200	12	7091681	7093748	GO:0007165 GO:0009414 GO:0009611 GO:0009620 GO:0009695 GO:0009723 GO:0009733 GO:0009738 GO:0009753 GO:0009867 GO:0042538 GO:0055114	abscisic acid mediated signaling pathway; hyperosmotic salinity response; jasmonic acid biosynthetic process; jasmonic acid mediated signaling pathway; oxidation-reduction process; response to auxin stimulus; response to ethylene stimulus; response to fungus; response to jasmonic acid stimulus; response to water deprivation; response to wounding; signal transduction	GO:0005506 GO:0009055 GO:0016705 GO:0018685 GO:0019825 GO:0020037	alkane 1-monooxygenase activity; electron carrier activity; heme binding; iron ion binding; oxidoreductase activity, acting on paired donors, with incorporation or reduction of molecular oxygen; oxygen binding	GO:0005576 GO:0043231	extracellular region; intracellular membrane-bounded organelle	KOG0157	Cytochrome_P450_CYP4/CYP19/CYP26_subfamilies	UniRef100_Q2MJ03 Cytochrome P450 94A1 n=1 Tax=Medicago truncatula RepID=Q2MJ03_MEDTR	0	Glyma.12G087200	No
		Glyma.12G087600	12	7158977	7163526	GO:0006508 GO:0008152 GO:0009733 GO:0010102 GO:0019761 GO:0043086	glucosinolate biosynthetic process; lateral root morphogenesis; metabolic process; negative regulation of catalytic activity; proteolysis; response to auxin stimulus	GO:0004252 GO:0042802	identical protein binding; serine-type endopeptidase activity	GO:0005576 GO:0005618	cell wall; extracellular region	NA	NA	UniRef100_A9JQS7 Subtilase n=1 Tax=Lotus japonicus RepID=A9JQS7_LOTJA	0	Glyma.12G087600	No
		Glyma.12G089200	12	7333337	7335967	GO:0009688 GO:0022900	abscisic acid biosynthetic process; electron transport chain	GO:0009055 GO:0051536 GO:0051537	2 iron, 2 sulfur cluster binding; electron carrier activity; iron-sulfur cluster binding	GO:0009507 GO:0009536	chloroplast; plastid	NA	NA	UniRef100_G7ITT5 Ferredoxin n=1 Tax=Medicago truncatula RepID=G7ITT5_MEDTR	4e-80	Glyma.12G089200	No
		Glyma.12G089300	12	7339877	7344300	GO:0005975 GO:0006612 GO:0009863 GO:0009867 GO:0010363	carbohydrate metabolic process; jasmonic acid mediated signaling pathway; protein targeting to membrane; regulation of plant-type hypersensitive response; salicylic acid mediated signaling pathway	GO:0003824 GO:0004553 GO:0043169	catalytic activity; cation binding; hydrolase activity, hydrolyzing O-glycosyl compounds	GO:0005576 GO:0005634 GO:0005737 GO:0046658	anchored to plasma membrane; cytoplasm; extracellular region; nucleus	NA	NA	UniRef100_E9N6U0 1,3-beta-D-glucanase GH17_61 n=1 Tax=Populus tremula x Populus tremuloides RepID=E9N6U0_9ROSI	0	Glyma.12G089300	No
		Glyma.12G090900	12	7436806	7437675	GO:0006499 GO:0006865 GO:0006888 GO:0009409 GO:0009627 GO:0010167 GO:0010497 GO:0015706 GO:0034976 GO:0043090 GO:2000280	ER to Golgi vesicle-mediated transport; N-terminal protein myristoylation; amino acid import; amino acid transport; nitrate transport; plasmodesmata-mediated intercellular transport; regulation of root development; response to cold; response to endoplasmic reticulum stress; response to nitrate; systemic acquired resistance	GO:0030145 GO:0045735	manganese ion binding; nutrient reservoir activity	GO:0005576 GO:0005618 GO:0005634 GO:0009506	cell wall; extracellular region; nucleus; plasmodesma	NA	NA	UniRef100_B9MYQ6 Germin-like protein 1 n=1 Tax=Populus trichocarpa RepID=B9MYQ6_POPTR	6e-75	Glyma.12G090900	No
		Glyma.12G093800	12	7677005	7683758	GO:0007017 GO:0007155 GO:0009913 GO:0010090 GO:0043622 GO:0045010 GO:0048765 GO:0071555	actin nucleation; cell adhesion; cell wall organization; cortical microtubule organization; epidermal cell differentiation; microtubule-based process; root hair cell differentiation; trichome morphogenesis	GO:0004672 GO:0016301	kinase activity; protein kinase activity	GO:0005634 GO:0055028	cortical microtubule; nucleus	KOG0589	Serine/threonine_protein_kinase	UniRef100_Q2HSJ8 Protein kinase n=1 Tax=Medicago truncatula RepID=Q2HSJ8_MEDTR	0	Glyma.12G093800	No
		Glyma.12G094500	12	7795362	7802561	GO:0006342 GO:0006355 GO:0009855 GO:0009887 GO:0009965 GO:0010014 GO:0010051 GO:0010073 GO:0010078 GO:0010479 GO:0016569 GO:0031047 GO:0045893 GO:0048364 GO:0048439 GO:0048519	chromatin silencing; covalent chromatin modification; determination of bilateral symmetry; flower morphogenesis; gene silencing by RNA; leaf morphogenesis; maintenance of root meristem identity; meristem initiation; meristem maintenance; negative regulation of biological process; organ morphogenesis; positive regulation of transcription, DNA-dependent; regulation of transcription, DNA-dependent; …	GO:0003700 GO:0042803	protein homodimerization activity; sequence-specific DNA binding transcription factor activity	GO:0005634	nucleus	NA	NA	UniRef100_A2Q2N8 Helix-loop-helix DNA-binding (Fragment) n=1 Tax=Medicago truncatula RepID=A2Q2N8_MEDTR	0	Glyma.12G094500	No
		Glyma.12G094800	12	7875178	7880955	GO:0000303 GO:0006355 GO:0006612 GO:0009610 GO:0009651 GO:0009733 GO:0009737 GO:0009743 GO:0009862 GO:0009873 GO:0009963 GO:0010197 GO:0010201 GO:0010363 GO:0019344 GO:0048513	cysteine biosynthetic process; ethylene mediated signaling pathway; organ development; polar nucleus fusion; positive regulation of flavonoid biosynthetic process; protein targeting to membrane; regulation of plant-type hypersensitive response; regulation of transcription, DNA-dependent; response to abscisic acid stimulus; response to auxin stimulus; response to carbohydrate stimulus; response to…	GO:0003677 GO:0003700 GO:0042803 GO:0043565 GO:0046982	DNA binding; protein heterodimerization activity; protein homodimerization activity; sequence-specific DNA binding; sequence-specific DNA binding transcription factor activity	GO:0005634 GO:0005737	cytoplasm; nucleus	KOG0773	Transcription_factor_MEIS1_and_related_HOX_domain_proteins	UniRef100_B9IIL1 BEL1-like homeodomain 1 family protein n=1 Tax=Populus trichocarpa RepID=B9IIL1_POPTR	3e-177	Glyma.12G094800	No
		Glyma.12G095000	12	7915772	7916986	GO:0000165 GO:0002679 GO:0006499 GO:0006612 GO:0006944 GO:0006952 GO:0009595 GO:0009627 GO:0009693 GO:0009697 GO:0009862 GO:0009867 GO:0010200 GO:0010310 GO:0010363 GO:0016567 GO:0031348 GO:0035556 GO:0042742 GO:0043069 GO:0043900 GO:0050832 GO:0051865	MAPK cascade; N-terminal protein myristoylation; cellular membrane fusion; defense response; defense response to bacterium; defense response to fungus; detection of biotic stimulus; ethylene biosynthetic process; intracellular signal transduction; jasmonic acid mediated signaling pathway; negative regulation of defense response; negative regulation of programmed cell death; protein autoubiquitina…	GO:0004842	ubiquitin-protein ligase activity	GO:0005737	cytoplasm	NA	NA	UniRef100_B9IIL0 U-box domain-containing family protein n=1 Tax=Populus trichocarpa RepID=B9IIL0_POPTR	1e-117	Glyma.12G095000	No
		Glyma.12G095100	12	7933064	7934256	GO:0000165 GO:0002679 GO:0006612 GO:0006944 GO:0006952 GO:0009414 GO:0009862 GO:0009867 GO:0010200 GO:0010310 GO:0010363 GO:0016567 GO:0031348 GO:0035556 GO:0042742 GO:0043069 GO:0050832 GO:0051865	MAPK cascade; cellular membrane fusion; defense response; defense response to bacterium; defense response to fungus; intracellular signal transduction; jasmonic acid mediated signaling pathway; negative regulation of defense response; negative regulation of programmed cell death; protein autoubiquitination; protein targeting to membrane; protein ubiquitination; regulation of hydrogen peroxide met…	GO:0004842	ubiquitin-protein ligase activity	GO:0005737 GO:0005829	cytoplasm; cytosol	NA	NA	UniRef100_G7IHK3 U-box domain-containing protein n=1 Tax=Medicago truncatula RepID=G7IHK3_MEDTR	1e-177	Glyma.12G095100	No
		Glyma.12G096100	12	8101497	8111369	GO:0000003 GO:0000712 GO:0006974 GO:0007126 GO:0009737 GO:0031935 GO:0051570	meiosis; regulation of chromatin silencing; regulation of histone H3-K9 methylation; reproduction; resolution of meiotic recombination intermediates; response to DNA damage stimulus; response to abscisic acid stimulus	GO:0000166 GO:0003677 GO:0003689 GO:0005524 GO:0017111	ATP binding; DNA binding; DNA clamp loader activity; nucleoside-triphosphatase activity; nucleotide binding	GO:0005622 GO:0005634 GO:0005663	DNA replication factor C complex; intracellular; nucleus	KOG1968	Replication_factor_C,_subunit_RFC1_(large_subunit)	UniRef100_Q9C587 Replication factor C subunit 1 n=1 Tax=Arabidopsis thaliana RepID=RFC1_ARATH	0	Glyma.12G096100	No
		Glyma.12G097800	12	8402584	8403512	GO:0006810 GO:0046685	response to arsenic-containing substance; transport	GO:0005215 GO:0015250	transporter activity; water channel activity	GO:0005783 GO:0016020	endoplasmic reticulum; membrane	KOG0223	Aquaporin_(major_intrinsic_protein_family)	UniRef100_G7JDK7 Aquaporin SIP1-1 n=1 Tax=Medicago truncatula RepID=G7JDK7_MEDTR	1e-110	Glyma.12G097800	No
		Glyma.12G098300	12	8458112	8459817	GO:0006979 GO:0009611 GO:0009625 GO:0009862 GO:0010200 GO:0030968 GO:0031348 GO:0050832	defense response to fungus; endoplasmic reticulum unfolded protein response; negative regulation of defense response; response to chitin; response to insect; response to oxidative stress; response to wounding; systemic acquired resistance, salicylic acid mediated signaling pathway	GO:0003674	molecular function	GO:0005575	cellular component	NA	NA	NA	NA	Glyma.12G098300	No
		Glyma.12G098800	12	8522974	8536798	GO:0006281 GO:0009414 GO:0009640 GO:0009734 GO:0009735 GO:0009965 GO:0010252 GO:0010388 GO:0016567 GO:0016571 GO:0016579 GO:0045893	DNA repair; auxin homeostasis; auxin mediated signaling pathway; cullin deneddylation; histone methylation; leaf morphogenesis; photomorphogenesis; positive regulation of transcription, DNA-dependent; protein deubiquitination; protein ubiquitination; response to cytokinin stimulus; response to water deprivation	GO:0000166 GO:0003824 GO:0008641	catalytic activity; nucleotide binding; small protein activating enzyme activity	GO:0005634 GO:0005829 GO:0005886	cytosol; nucleus; plasma membrane	KOG2016	NEDD8-activating_complex,_APP-BP1/UBA5_component	UniRef100_G7JDJ7 NEDD8-activating enzyme E1 regulatory subunit n=1 Tax=Medicago truncatula RepID=G7JDJ7_MEDTR	0	Glyma.12G098800	No
		Glyma.12G098900	12	8565455	8574745	GO:0000302 GO:0000303 GO:0006094 GO:0006096 GO:0006101 GO:0006102 GO:0006486 GO:0006487 GO:0006511 GO:0006833 GO:0006972 GO:0006979 GO:0007030 GO:0008152 GO:0009266 GO:0009651 GO:0009733 GO:0009737 GO:0009743 GO:0009853 GO:0009873 GO:0010039 GO:0015979 GO:0046686 GO:0051788 GO:0055072 GO:0080129	Golgi organization; citrate metabolic process; ethylene mediated signaling pathway; gluconeogenesis; glycolysis; hyperosmotic response; iron ion homeostasis; isocitrate metabolic process; metabolic process; photorespiration; photosynthesis; proteasome core complex assembly; protein N-linked glycosylation; protein glycosylation; response to abscisic acid stimulus; response to auxin stimulus; respo…	GO:0003994 GO:0005507 GO:0005524 GO:0051539	4 iron, 4 sulfur cluster binding; ATP binding; aconitate hydratase activity; copper ion binding	GO:0005618 GO:0005739 GO:0005774 GO:0005829 GO:0009507 GO:0009570	cell wall; chloroplast; chloroplast stroma; cytosol; mitochondrion; vacuolar membrane	KOG0452	RNA-binding_translational_regulator_IRP_(aconitase_superfamily)	UniRef100_G7JDJ4 Aconitate hydratase n=1 Tax=Medicago truncatula RepID=G7JDJ4_MEDTR	0	Glyma.12G098900	No
		Glyma.12G100100	12	8695039	8702855	GO:0006355 GO:0010090 GO:0010103 GO:0048497	maintenance of floral organ identity; regulation of transcription, DNA-dependent; stomatal complex morphogenesis; trichome morphogenesis	GO:0003677 GO:0003700 GO:0043565	DNA binding; sequence-specific DNA binding; sequence-specific DNA binding transcription factor activity	GO:0005634	nucleus	NA	NA	UniRef100_B9GU68 Homeobox-leucine zipper family protein n=1 Tax=Populus trichocarpa RepID=B9GU68_POPTR	0	Glyma.12G100100	No
		Glyma.12G100600	12	8809125	8810437	GO:0001708 GO:0006355 GO:0009751 GO:0009753 GO:0009888 GO:0009913 GO:0010063 GO:0030154	cell differentiation; cell fate specification; epidermal cell differentiation; positive regulation of trichoblast fate specification; regulation of transcription, DNA-dependent; response to jasmonic acid stimulus; response to salicylic acid stimulus; tissue development	GO:0003677 GO:0003700 GO:0005515	DNA binding; protein binding; sequence-specific DNA binding transcription factor activity	GO:0005634	nucleus	NA	NA	UniRef100_Q0PJH5 MYB transcription factor MYB73 n=1 Tax=Glycine max RepID=Q0PJH5_SOYBN	1e-37	Glyma.12G100600	No
		Glyma.12G103100	12	9186005	9187910	GO:0006355 GO:0009737 GO:0010286	heat acclimation; regulation of transcription, DNA-dependent; response to abscisic acid stimulus	GO:0003677 GO:0003700 GO:0005515	DNA binding; protein binding; sequence-specific DNA binding transcription factor activity	GO:0005634	nucleus	NA	NA	UniRef100_Q4QY92 DREBa transcription factor n=1 Tax=Glycine max RepID=Q4QY92_SOYBN	5e-153	Glyma.12G103100	No
		Glyma.12G104500	12	9467174	9469953	GO:0006355 GO:0009651 GO:0009723 GO:0009733 GO:0009751 GO:0009753	regulation of transcription, DNA-dependent; response to auxin stimulus; response to ethylene stimulus; response to jasmonic acid stimulus; response to salicylic acid stimulus; response to salt stress	GO:0003677 GO:0003700	DNA binding; sequence-specific DNA binding transcription factor activity	GO:0005634	nucleus	KOG0048	Transcription_factor,_Myb_superfamily	UniRef100_G7IRM3 MYB transcription factor n=1 Tax=Medicago truncatula RepID=G7IRM3_MEDTR	7e-76	Glyma.12G104500	No
		Glyma.12G104600	12	9488536	9489946	GO:0006355 GO:0009651 GO:0009723 GO:0009733 GO:0009751 GO:0009753	regulation of transcription, DNA-dependent; response to auxin stimulus; response to ethylene stimulus; response to jasmonic acid stimulus; response to salicylic acid stimulus; response to salt stress	GO:0003677 GO:0003700	DNA binding; sequence-specific DNA binding transcription factor activity	GO:0005634	nucleus	KOG0048	Transcription_factor,_Myb_superfamily	UniRef100_Q0PJC4 MYB transcription factor MYB117 (Fragment) n=1 Tax=Glycine max RepID=Q0PJC4_SOYBN	8e-104	Glyma.12G104600	No
		Glyma.12G104800	12	9503859	9505287	GO:0006355 GO:0009651 GO:0009723 GO:0009733 GO:0009751 GO:0009753	regulation of transcription, DNA-dependent; response to auxin stimulus; response to ethylene stimulus; response to jasmonic acid stimulus; response to salicylic acid stimulus; response to salt stress	GO:0003677 GO:0003700	DNA binding; sequence-specific DNA binding transcription factor activity	GO:0005634	nucleus	KOG0048	Transcription_factor,_Myb_superfamily	UniRef100_Q0PJC4 MYB transcription factor MYB117 (Fragment) n=1 Tax=Glycine max RepID=Q0PJC4_SOYBN	2e-113	Glyma.12G104800	https://www.ncbi.nlm.nih.gov/gene/?term=Glyma.12G104800	https://dx.doi.org/10.3389%2Ffpls.2019.01031
		Glyma.12G105400	12	9596818	9598422	GO:0006355 GO:0009651 GO:0009723 GO:0009733 GO:0009751 GO:0009753	regulation of transcription, DNA-dependent; response to auxin stimulus; response to ethylene stimulus; response to jasmonic acid stimulus; response to salicylic acid stimulus; response to salt stress	GO:0003677 GO:0003700	DNA binding; sequence-specific DNA binding transcription factor activity	GO:0005634	nucleus	KOG0048	Transcription_factor,_Myb_superfamily	UniRef100_G7IRM3 MYB transcription factor n=1 Tax=Medicago truncatula RepID=G7IRM3_MEDTR	7e-57	Glyma.12G105400	No
		Glyma.12G105600	12	9634959	9637868	GO:0000278 GO:0010440 GO:0042023 GO:0045736 GO:0051726	DNA endoreduplication; mitotic cell cycle; negative regulation of cyclin-dependent protein serine/threonine kinase activity; regulation of cell cycle; stomatal lineage progression	GO:0004693 GO:0005515	cyclin-dependent protein serine/threonine kinase activity; protein binding	GO:0005634	nucleus	KOG0656	G1/S-specific_cyclin_D	UniRef100_G7IRM6 Cyclin-D5-2 n=1 Tax=Medicago truncatula RepID=G7IRM6_MEDTR	6e-134	Glyma.12G105600	No
		Glyma.12G106400	12	9718569	9720019	GO:0006355 GO:0006970 GO:0007165 GO:0009414 GO:0009611 GO:0009651 GO:0009723 GO:0009733 GO:0009737 GO:0009738 GO:0009753 GO:0015824 GO:0042538	abscisic acid mediated signaling pathway; hyperosmotic salinity response; proline transport; regulation of transcription, DNA-dependent; response to abscisic acid stimulus; response to auxin stimulus; response to ethylene stimulus; response to jasmonic acid stimulus; response to osmotic stress; response to salt stress; response to water deprivation; response to wounding; signal transduction	GO:0003677 GO:0003700	DNA binding; sequence-specific DNA binding transcription factor activity	GO:0005634	nucleus	KOG0048	Transcription_factor,_Myb_superfamily	UniRef100_Q2LME6 MYB domain class transcription factor n=1 Tax=Malus domestica RepID=Q2LME6_MALDO	4e-104	Glyma.12G106400	No
		Glyma.12G108900	12	10083509	10088743	GO:0009416 GO:0009651 GO:0009733 GO:0009737	response to abscisic acid stimulus; response to auxin stimulus; response to light stimulus; response to salt stress	NA	NA	GO:0005737 GO:0009507	chloroplast; cytoplasm	NA	NA	UniRef100_B9N2A3 DWARF IN LIGHT 2 family protein n=1 Tax=Populus trichocarpa RepID=B9N2A3_POPTR	0	Glyma.12G108900	No
		Glyma.12G109200	12	10273564	10274569	GO:0006096 GO:0006098 GO:0006542 GO:0006807 GO:0006833 GO:0006972 GO:0007030 GO:0007568 GO:0009266 GO:0009409 GO:0009637 GO:0009644 GO:0009651 GO:0009744 GO:0009749 GO:0009750 GO:0010114 GO:0010155 GO:0010218 GO:0019344 GO:0019676 GO:0046686	Golgi organization; aging; ammonia assimilation cycle; cysteine biosynthetic process; glutamine biosynthetic process; glycolysis; hyperosmotic response; nitrogen compound metabolic process; pentose-phosphate shunt; regulation of proton transport; response to blue light; response to cadmium ion; response to cold; response to far red light; response to fructose stimulus; response to glucose stimulu…	GO:0003824 GO:0004356	catalytic activity; glutamate-ammonia ligase activity	GO:0005739 GO:0009507 GO:0009535 GO:0009570 GO:0009579 GO:0009941 GO:0016020 GO:0022626 GO:0048046	apoplast; chloroplast; chloroplast envelope; chloroplast stroma; chloroplast thylakoid membrane; cytosolic ribosome; membrane; mitochondrion; thylakoid	NA	NA	UniRef100_I1M170 Glutamine synthetase n=1 Tax=Glycine max RepID=I1M170_SOYBN	5e-112	Glyma.12G109200	No
		Glyma.12G110400	12	10524535	10530697	GO:0006355 GO:0009651 GO:2000070	regulation of response to water deprivation; regulation of transcription, DNA-dependent; response to salt stress	GO:0003677 GO:0003700	DNA binding; sequence-specific DNA binding transcription factor activity	GO:0005634 GO:0005737	cytoplasm; nucleus	NA	NA	UniRef100_A9PL91 RAP2-like protein n=1 Tax=Populus trichocarpa RepID=A9PL91_POPTR	1e-116	Glyma.12G110400	No
		Glyma.12G113300	12	11127377	11132579	GO:0000003 GO:0006075 GO:0006612 GO:0006820 GO:0006862 GO:0006888 GO:0006944 GO:0006952 GO:0009555 GO:0009556 GO:0009620 GO:0009863 GO:0009870 GO:0009965 GO:0010150 GO:0010363 GO:0015696 GO:0015802 GO:0042742 GO:0043069 GO:0043090 GO:0043269 GO:0050832 GO:0052542 GO:0052543 GO:0052544	(1->3)-beta-D-glucan biosynthetic process; ER to Golgi vesicle-mediated transport; amino acid import; ammonium transport; anion transport; basic amino acid transport; callose deposition in cell wall; cellular membrane fusion; defense response; defense response by callose deposition; defense response by callose deposition in cell wall; defense response signaling pathway, resistance gene-dependent;…	GO:0003843 GO:0016757	1,3-beta-D-glucan synthase activity; transferase activity, transferring glycosyl groups	GO:0000148 GO:0005794 GO:0005886 GO:0009506	1,3-beta-D-glucan synthase complex; Golgi apparatus; plasma membrane; plasmodesma	NA	NA	UniRef100_G7JSU8 Callose synthase n=1 Tax=Medicago truncatula RepID=G7JSU8_MEDTR	0	Glyma.12G113300	No
