# Supplementary material for: Phenotyping and Quantitative Trait Locus Analysis for the Limited Transpiration Trait in an Upper-Mid South Soybean Recombinant Inbred Line Population (“Jackson” × “KS4895”): High Throughput Aquaporin Inhibitor Screening
Source: Front Plant Sci. 2022 Jan 20;12:779834. doi: 10.3389/fpls.2021.779834 (PMC8811256; doi:10.3389/fpls.2021.779834)
Supplement: Supplementary File 1 — Heritability analysis and values of all direct and indirect traits. [file Data_Sheet_1.xlsx]

## Sheet: Heritability 
				Heritability = [SSgen / Ngen]/[(SSgen / Ngen) + ((SSenv / Nenv) / (Nenv × Nrep)) + ((SSenv×gen / Nenv×gen)/Nenv)]
TR H2O	DF	SS
Rep	2	1.33117		0.864471
Env	0	0
Gen	121	214.475
Env × Gen	484	133.947
TR AgNO3	DF	SS
Rep	2	0.2937		0.900382
Env	0	0
Gen	121	88.5661
Env × Gen	484	39.0351
DTR	DF	SS
Rep	2	4285.47		0.775013
Env	0	0
Gen	121	583523
Env × Gen	484	674811
NDTR	DF	SS
Rep	2	0.082284		0.881415
Env	0	0
Gen	121	15.0392
Env × Gen	484	8.06024
RTR	DF	SS
Rep	2	6.42418		0.699022
Env	0	0
Gen	121	420.684
Env × Gen	484	721.567
RDTR_J	DF	SS
Rep	2	7.63998		0.767245
Env	0	0
Gen	121	774.236
Env × Gen	484	935.652
RNDTR_J	DF	SS
Rep	2	13.3634		0.735972
Env	0	0
Gen	121	1299.67
Env × Gen	484	1857.37
RRTR_J	DF	SS
Rep	2	8.62744		0.693177
Env	0	0
Gen	121	199.881
Env × Gen	484	352.446
RDTR_K	DF	SS
Rep	2	13.3634		0.735972
Env	0	0
Gen	121	1299.67
Env × Gen	484	1857.37
RNDTR_K	DF	SS
Rep	2	28.6291		0.868338
Env	0	0
Gen	121	624.013
Env × Gen	484	376.914
RRTR_K	DF	SS
Rep	2	12.4361		0.684891
Env	0	0
Gen	121	200.024
Env × Gen	484	366.604
Leaf temp	DF	SS
Rep	2	26.4792		0.896773
Env	0	0
Gen	30	2630.39
Env × Gen	119	1181.84
