# Supplementary material for: Phenotyping and Quantitative Trait Locus Analysis for the Limited Transpiration Trait in an Upper-Mid South Soybean Recombinant Inbred Line Population (“Jackson” × “KS4895”): High Throughput Aquaporin Inhibitor Screening
Source: Front Plant Sci. 2022 Jan 20;12:779834. doi: 10.3389/fpls.2021.779834 (PMC8811256; doi:10.3389/fpls.2021.779834)
Supplement: Supplementary File 2 — Details on genetic map and marker distribution. [file Data_Sheet_2.xlsx]

## Sheet: Supp File_ Genetic map details
		Genetic distance (cM) between markers
Chr	# markers/chr	Mean	SD	Median	Min	Max.	Total Chr size
1	78	1.55694	4.57391	0.389775	0	37.7507	121.441
2	168	0.907609	1.58701	0.3836	4.34e-05	14.4487	152.478
3	93	1.24795	2.08766	0.586917	4.348e-05	15.5075	116.06
4	109	1.38094	2.95999	0.345641	0	22.0732	150.523
5	73	1.13809	2.8775	0.626123	0	24.1537	83.0805
6	94	1.54269	3.39375	0.547388	0	22.9455	145.013
7	78	1.23139	1.84653	0.450738	0	7.97494	96.0488
8	142	1.35874	4.53374	0.333203	0	48.7788	192.941
9	114	1.30316	2.54638	0.540897	0	13.9445	148.56
10	108	1.44668	3.00395	0.650589	0	21.0049	156.241
11	125	1.4162	3.04136	0.404189	0	22.4776	177.025
12	84	1.95608	6.89928	0.655119	0	62.3478	164.311
13	161	1.01635	1.60922	0.361129	0	9.19191	163.632
14	81	1.26809	3.33327	0.310058	0	27.0054	102.715
15	119	1.04004	1.90537	0.342445	0	14.6799	123.764
16	85	1.18747	2.19334	0.319251	0	13.1139	100.935
17	84	1.39603	2.48575	0.699644	0	20.5893	117.267
18	168	0.911454	1.67986	0.32782	0	14.6094	153.124
19	140	1.61562	8.85542	0.358973	0	104.312	226.187
20	77	2.14371	11.2256	0.474345	0	98.9147	165.066
		Physical distance (bp) between markers
Chr	# markers/chr	Mean	SD	Median	Min	Max.	total chr size
1	78	719772	3.65569e+06	136532	8361	32006520	56831624
2	168	285390	490154	137646	3639	3538356	48577505
3	93	488012	1.18724e+06	163401	7578	10526004	45779781
4	109	472902	688727	208760	1173	3840406	52389146
5	73	571403	3.60216e+06	95148	11561	30903236	42234498
6	94	544358	2.90567e+06	112435	14930	28195114	51416486
7	78	562739	1.06255e+06	259704	10340	8608620	44630646
8	142	333002	623348	121799	1286	3979611	47837940
9	114	436623	778702	137923	3514	5296242	50189764
10	108	468453	1.88072e+06	111569	13406	17846170	51566898
11	125	277803	536268	106428	4888	4410681	34766867
12	84	472399	912043	134282	12846	6096089	40091314
13	161	282449	538615	113747	3997	4194231	45874162
14	81	593693	1.90765e+06	109031	14121	13279372	49042192
15	119	434163	725309	159661	18178	5221473	51756343
16	85	443548	1.06012e+06	109860	36316	7851637	37887014
17	84	495245	1.34664e+06	170428	17982	10447894	41641366
18	168	341490	749031	120801	12777	6804644	58018742
19	140	361900	1.56313e+06	109354	4471	18194346	50746916
20	77	619576	3.97649e+06	108024	1959	35003125	47904181
